# Supplementary material for: METTL3 Regulates the Inflammatory Response in CPB2 Toxin-Exposed IPEC-J2 Cells through the TLR2/NF-κB Signaling Pathway
Source: Int J Mol Sci. 2022 Dec 13;23(24):15833. doi: 10.3390/ijms232415833 (PMC9781724; doi:10.3390/ijms232415833)
Supplement: Supplementary file 1 [file ijms-23-15833-s001.zip]

Archive with 1 entries (1 files):
- Supplementary Table.xls
