# Supplementary material for: METTL3 Regulates the Inflammatory Response in CPB2 Toxin-Exposed IPEC-J2 Cells through the TLR2/NF-κB Signaling Pathway
Source: Int J Mol Sci. 2022 Dec 13;23(24):15833. doi: 10.3390/ijms232415833 (PMC9781724; doi:10.3390/ijms232415833)
Supplement: Supplementary file 1 [file ijms-23-15833-s001.zip › Supplementary Table.xls]

## Sheet:  Supplementary Table S1
Expression of the TLR2 gene based on the m6A-seq results
gene_name	m6A peak	FPKM.CPB2	FPKM.Control	FC	P-value	regulation	significance
TLR2	up	0.2	0.03	5.73	0	up	yes

## Sheet:  Supplementary Table S2
Primers used in RT-qPCR
Gene	Primer sequence（5’-3’）	Product length	Accession NO.
METTL3	F: CCACTTCTGGTGGCCCTAAG	104	XM_003128580.5
	R: CGCCAGATCAGAAAGGTGGT
IL-1β	F: TGATGCCAACGTGCAGTCTA	92	XM_021085847.1
	R: GGAGAGCCTTCAGCATGTGT
IL-6	F: TCTGGTGATGGCTACTGCCT	95	NM_214399.1
	R:CCGGAGAGGTGAAGAGCATTT
IL-8	F: ACTGGCTGTTGCCTTCTTGG	94	NM_213867.1
	R: CTGGCATCGAAGTTCTGCAC
TNF-α	F: TTGAGCATCAACCCTCTGGC	126	NM_214022.1
	R: ATTGGCATACCCACTCTGCC
ZO-1	F:CCAGAAATACCTGACGGTGCT	104	XM_021098856. 1
	R: CAGAGGATGGCGTTACCCAC
CLDN1	F:GGCAGATCCAGTGCAAAGTCT	108	NM_001244539.1
	R:AGATGGCTATTAGTCCCAGCA
OCLN	F: CAGTGGTAACTTGGAGGCGT	104	NM_001163647.2
	R: CCGTCGTGTAGTCTGTCTCG
TLR2	F:GGAGCCTTAGAAGTAGAGTTTG	102	NM_213761.1
	R: TGTCTCCACATTACCGAGGG
GAPDH	F: AGTATGATTCCACCCACGGC	139	XM_021091114.1
	R: TACGTAGCACCAGCATCACC
